# Supplementary material for: Virus-like Silica Nanoparticles Improve Permeability of Macromolecules across the Blood–Brain Barrier In Vitro
Source: Pharmaceutics. 2023 Aug 30;15(9):2239. doi: 10.3390/pharmaceutics15092239 (PMC10536620; doi:10.3390/pharmaceutics15092239)
Supplement: Supplementary file 1 [file pharmaceutics-15-02239-s001.zip]

Archive with 1 entries (1 files):
- pharmaceutics-2568718-supplementary.pdf
